# Supplementary material for: Characteristics of Resting-State Functional Connectivity in HIV-Associated Neurocognitive Disorder
Source: PLoS One. 2016 Apr 22;11(4):e0153493. doi: 10.1371/journal.pone.0153493 (PMC4841538; doi:10.1371/journal.pone.0153493)
Supplement: S1 Dataset — (XLSX) [file pone.0153493.s001.xlsx]

## Sheet: Sheet1
No	Previous HAND	Current HAND	Sex	Age	CD4	CD8	RNA	PreART TESTDATE	CD4	CD8	RNA	Recent TESTDATE	CD4	CD8	RNA	Nadir CD4	Highest HIV RNA	ARV1	A_START	A_STOP	STOP_RSN	RSN_OTH	ARV2	A_START	A_STOP	STOP_RSN	RSN_OTH	ARV3	A_START	A_STOP	STOP_RSN	RSN_OTH	ARV4	A_START	A_STOP	STOP_RSN	RSN_OTH	ARV5	A_START	A_STOP	STOP_RSN	RSN_OTH	ARV6	A_START	A_STOP	STOP_RSN	RSN_OTH	ARV7	A_START
1	1	1	1	64			20900	03-12-2001			20900	14-04-2014	851	658	<20	555	20900	108	14-12-2001	27-07-2006	UK		104	14-12-2001				304	14-12-2001	26-09-2002	6	GI trouble	303	26-09-2002	17-10-2002	6	Nausea	202	17-10-2002	UK	6	dizziness	303	UK				103	27-07-2006
2	1	1	1	50	326	740	240000	30-12-2003	362		110000	12-09-2014	825	687	<20	313	240000	105	30-12-2003	22-06-2011	6	liver fibrosis	104	30-12-2003	28-03-2012	3	single tablet regimen	303	30-12-2003	01-08-2014	3	single tablet regimen	101	22-06-2011	28-03-2012			121	28-03-2012	01-08-2014			125	08-01-2014
3	1	1	1	49	11	438	203000	12-11-2009	11	438	203000	18-06-2014	437	689	<20	11	203000	102	01-12-2009	11-12-2009	6	neutropena	303	01-12-2009				104	11-12-2009				101	11-12-2009
4	1	1	1	58	44		903255	24-03-2000	181	1377	16257	07-08-2014	208	1215	<20	69	40000	108	08-11-1999	17-04-2000	6	anemia	104	08-11-1999				304	08-11-1999	06-09-2002	7	virologic failure	103	17-04-2000	06-09-2002	7	virologic failure	303	25-09-2002	02-10-2006	7	virologic failure	202	06-09-2002	25-09-2002	6	dizziness	101	30-06-2006
5	1	1	1	61	55	414	914000	07-09-2012	55	414	914000	17-09-2014	297	712	52.2	55	914000	122	21-09-2012				202	21-09-2012	12-02-2014	6	neuropathy	Edurant	12-02-2014
6	1	1	1	48	29	376	240000	10-10-2008	29	376	240000	25-07-2014	237	356	<20	29	551000	102	21-10-2008				303	21-10-2008
7	1	1	1	72	636	874	16000	11-06-2013	325	933	21100	23-06-2014	805	1213	<20	325	146000	302	27-06-2013				306	27-06-2013				122	27-06-2013
8	1	0	1	40	391	785		28-09-2005	288	786	210000	11-06-2014	705	583	<20	269	210000	104	16-11-2005	07-01-2008	UK		303	16-11-2005				108	12-10-2007	07-01-2008	UK		102	07-01-2008
9	1	0	1	56	32	720	201000					16-07-2014	710	1738	<20	32	201000	104	09-01-2002				108	09-01-2002	04-02-2013	6	anemia	304	09-01-2002	dd-01-2005			202	dd-01-2005				101	04-02-2013
10	1	0	1	44	77		7400	26-10-2004	77		7400	22-01-2014	838	598	<20	77	7400	104	26-10-2004				105	26-10-2004	05-12-2008	6	lipoatrophy	303	26-10-2004	07-03-2011	6	general weakness insomnia	101	05-12-2008				302	07-03-2011	06-09-2013	uk		306	08-09-2011	06-09-2013	uk		131	06-09-2013
11	1	0	1	47	225		450	08-12-2004	225		450	16-07-2014	999	613	<20	225	450	104	24-01-2005	13-02-2008	UK		202	24-01-2005				108	24-01-2005	13-02-2008	UK		102	13-02-2008	20-04-2012	6	facial atrophy	121	20-04-2012
1	0	0	1	54	110	804		19-08-2005	110	804		16-05-2014	432	548	<20	110	76.3	104	23-08-2005	20-02-2008			303	23-08-2005	19-05-2006	6	itching	302	19-05-2006				108	02-03-2007	20-02-2008	UK		102	20-02-2008
2	0	0	1	60	672	686	2800	19-08-2013	317	727	77400	21-08-2014	914	920	<20	317	77400	122	29-08-2013	28-08-2014	3	Single tablet regimen	302	29-08-2013	28-08-2014	3	single tablet regimen	307	29-08-2013	28-08-2014	3	single tablet regimen	125	28-08-2014
3	0	0	1	50	250	444	25300	23-10-2006	250	444	25300	15-09-2014	494	399	<20	250	25300	108	06-11-2006	13-04-2009	UK		104	06-11-2006	13-04-2009	UK		303	06-11-2006	03-06-2013	6		102	13-04-2009	03-06-2013	6		202	03-06-2013				122	03-06-2013
4	0	0	1	58	162	1127		14-02-2002			208000	01-07-2014	812	1118	<20	50	199000	108	14-02-2002	28-11-2002	UK		104	14-02-2002	24-05-2012	UK		304	14-02-2002	28-11-2002	UK		202	28-11-2002				105	28-11-2002	24-05-2012	7	drug market withdrawl	122	24-05-2012
5	0	0	1	60	360	2866	48600	21-11-2008	325	1448	11300	14-07-2014	813	1070	<20	325	48600	102	05-12-2008				302	05-12-2008				306	05-12-2008
6	0	0	1	59	804	930	<25					14-07-2014	788	770	<20	554	78	103	10-02-1997	24-11-1997	6	loose stool	108	24-11-1997	20-04-2009	UK		104	24-11-1997	20-04-2009	UK		304	24-11-1997	14-10-2004	6	urinary stone	305	14-10-2004	14-12-2004	6	skin rash	303	14-12-2004				102	20-04-2009
7	0	0	1	54	132	957	24000					14-07-2014	340	830	<20	103	24000	202	dd-07-2005	02-09-2013	6	neuropathy	103	dd-07-2005	25-10-2011	UK		101	dd-07-2005	30-04-2012	UK		104	25-10-2011	30-04-2012	UK		131	25-10-2011				121	30-04-2012
8	0	0	1	52	22	931	65700					06-03-2014	581	1074	<20	22	65700	108	05-09-2008	19-03-2009	6	Leukopenia	104	05-09-2008	19-03-2009	6	leukopenia	202	05-09-2008	21-07-2014	6	neuropathy	102	19-03-2009	03-09-2009	6	leukopenia recovery	103	03-09-2009	21-07-2014	6	neuropathy	104	03-09-2009	21-07-2014	6	neuropathy	125	21-07-2014
9	0	0	1	52			23000	08-10-2004			52000	08-05-2014	736	558	<20	329	52000	108	20-12-2004	22-05-2006	6	Neutropenia	104	20-12-2004	23-07-2012	UK		303	20-12-2004	13-07-2009	6	anemia/thrombocytopenia	103	22-05-2006	13-07-2009	6	anemia/thrombocytopenia	101	13-07-2009	23-07-2012	UK		202	13-07-2009				121	23-07-2012
10	0	0	1	56	204		6400	20-03-2006	204		6400	16-06-2014	621	918	<20	187	123000	104	10-04-2006	20-04-2006	3	nonadherence	202	10-04-2006	20-04-2006	3	nonadherence	103	10-04-2006	20-04-2006	3	nonadherence	303	19-09-2008				102	19-09-2008
11	0	1	1	46	356	1225	37992	29-05-2000	356	1225	37992	21-07-2014	505	1422	<20	328	76900	108	29-05-2000	18-07-2000	6	BM suppression/GI trouble	104	29-05-2000	UK	3	nonadherence	304	29-05-200	04-03-2002	6	chest discomfort/loose stool	103	18-07-2000	UK	3	nonadherence	202	04-03-2002	25-07-2002	6	dizziness	303	25-07-2002	UK	3	nonadherence	202	10-09-2012
12	0	1	1	56	345	784		13-02-2006	295	519	590	28-07-2014	383	444	<20	172	74300	105	07-04-2006	14-04-2006	6	Vomiting, fever	202	07-04-2006	14-04-2006	6	vomiting fever	104	07-04-2006	17-01-2007	UK		303	14-04-2006	26-04-2006	6	diarrhea	103	14-04-2006	18-06-2008	UK		302	26-04-2006	17-01-2007	5		303	17-01-2007
[truncated: 119 more columns]
